# Supplementary material for: Biosynthesis and Transfer of α-Elostearic Acid In Vivo in Momordica charantia L. Developing Seeds and In Vitro in Microsomal Fractions of These Seeds
Source: Int J Mol Sci. 2023 Jan 3;24(1):848. doi: 10.3390/ijms24010848 (PMC9821084; doi:10.3390/ijms24010848)
Supplement: Supplementary file 1 [file ijms-24-00848-s001.zip]

Archive with 1 entries (1 files):
- ijms-2056977-supplementary.pdf
